# Supplementary material for: PANoptosis-related genes function as efficient prognostic biomarkers in colon adenocarcinoma
Source: Front Endocrinol (Lausanne). 2024 Mar 4;15:1344058. doi: 10.3389/fendo.2024.1344058 (PMC10944899; doi:10.3389/fendo.2024.1344058)
Supplement: Supplementary file 1 [file Table_1.csv]

KEGG_ NECROPTOSIS REACTOME_PYROPTOSIS KEGG_ APOPTOSIS HALLMARK_APOPTOSIS REACTOME_APOPTOSIS
TNF BAK1 CASP10 CASP3 BAD
TNFRSF1A TP63 CASP9 CASP9 CFLAR
TRADD CHMP2B CASP8 DFFA PSMB1
TRAF2 BAX CASP7 CASP7 PSMC4
TRAF5 GZMB CHUK CFLAR BID
RIPK1 CHMP4B PRKAR2B BIRC3 VIM
BIRC2 GSDMD TNF PMAIP1 FAS
BIRC3 GSDME TNFSF10 CASP8 BAK1
XIAP IL1A BIRC3 JUN DAPK2
RBCK1 CHMP3 XIAP BCL2L11 CDH1
RNF31 IRF1 PPP3R2 MCL1 PSMA4
SHARPIN IL1B PPP3CC IL1B DSG2
SPATA2L CHMP2A PPP3R1 SPTAN1 CASP8
SPATA2 CASP1 MYD88 DIABLO PRKCQ
CYLD CASP5 FADD BAX ROCK1
FADD TP53 CFLAR BIK PSME4
CASP8 CHMP7 RIPK1 IL1A ARHGAP10
CFLAR IL18 BAD BID TP63
RIPK3 CASP3 IRAK4 CDKN1A TP73
CYBB CHMP4C BID GADD45A PKP1
CAMK2A IRF2 BAX DDIT3 BAX
CAMK2D CYCS IKBKB CDKN1B PSMC5
CAMK2B CHMP6 CASP6 TNF ADD1
CAMK2G HMGB1 IL1A GSN DNM1L
SLC25A4 CASP4 AKT1 TNFSF10 PPP1R13B
SLC25A5 ELANE CASP3 CASP6 DYNLL1
SLC25A6 CHMP4A AKT2 SQSTM1 PSME1
SLC25A31 TNFRSF1A FASLG CLSPN
PPID AKT3 EGR3 PSMD5
VDAC1 CHP2 CD44 DSP
VDAC2 ATM FAS PSMD8
VDAC3 ENDOG IL18 MAPK1
GLUD2 NFKB1 IGFBP6 GZMB
GLUD1 NFKBIA PRF1 PSMC6
GLUL CAPN2 DAP PSMA3
PYGL PIK3R5 CCND1 PSMC1
PYGM IKBKG BTG3 PSMB5
PYGB CAPN1 F2R ACIN1
MAPK8 IL3RA SATB1 PSMA6
MAPK10 IL3 BNIP3L PSME2
MAPK9 RELA CASP4 PSMA7
FTH1 ENDOD1 TNFRSF12A E2F1
FTL APAF1 CREBBP PSMD10
PLA2G4E PRKX RHOB XIAP
PLA2G4A CSF2RB GPX3 BMX
JMJD7-PLA2G4B TNFRSF10A PDGFRB STK24
PLA2G4B TRAF2 TSPO TRADD
PLA2G4C TNFRSF10D CCND2 MAPK3
PLA2G4D NGF XIAP PSMD7
PLA2G4F TNFRSF10B TIMP1 TJP1
ALOX15 TNFRSF10C CTNNB1 BMF
CAPN1 MAP3K14 IRF1 GSDMD
CAPN2 IL1RAP HSPB1 TNFRSF10A
SMPD1 IL1B ADD1 AKT2
MLKL IRAK2 TIMP2 BBC3
PGAM5 IL1R1 BTG2 CARD8
DNM1L IRAK1 TIMP3 GSDME
NLRP3 TRADD LEF1 PSMA2
PYCARD PIK3R3 CASP1 MAPK8
CASP1 BCL2 GPX1 UNC5B
IL1B BCL2L1 BCL10 PSMD3
CHMP2A BIRC2 IGF2R SEPTIN4
CHMP2B IRAK3 CDC25B KPNB1
CHMP3 PRKACA AIFM3 C1QBP
RNF103-CHMP3 PRKACB CD38 PSMD11
CHMP4B PRKACG PPP3R1 YWHAE
CHMP4A PPP3CB HGF BIRC2
CHMP6 TP53 CLU PSMD9
VPS4B PPP3CA ATF3 LMNB1
VPS4A PIK3CA LGALS3 UNC5A
CHMP1B PIK3CB LUM KPNA1
CHMP1A FAS LMNA TFDP2
CHMP5 DFFA GADD45B PSMD14
CHMP7 CYCS CDK2 AKT3
TRPM7 DFFB IFNB1 FASLG
IL1A PIK3CD RETSAT TJP2
IL33 PRKAR1A SMAD7 APAF1
HMGB1 FASLG SOD1 TNFRSF10B
TNFSF10 PRKAR2A PTK2 PPP3CC
TNFRSF10A PRKAR1B ENO2 TNFSF10
TNFRSF10B EXOG HMOX1 H1-3
FASLG PIK3CG IER3 H1-1
FAS AIFM1 BCL2L10 PSMF1
FAF1 NTRK1 CD2 PSMB2
IFNA1 PIK3R1 GCH1 TRAF2
IFNA2 PIK3R2 MMP2 TICAM1
IFNA4 CHP1 VDAC2 SEM1
IFNA5 TAP1 YWHAH
IFNA6 PLAT PSMA1
IFNA7 IFNGR1 PSME3
IFNA8 APP CASP9
IFNA10 BRCA1 YWHAQ
IFNA13 ROCK1 STK26
IFNA14 PSEN1 DSG3
IFNA16 DCN DSG1
IFNA17 PSEN2 APC
IFNA21 SOD2 DBNL
IFNB1 BMF NMT1
IFNG EREG TLR4
IFNAR1 KRT18 PSMB7
IFNAR2 TGFB2 RIPK1
IFNGR1 RELA UACA
IFNGR2 WEE1 CASP6
JAK1 RARA TP53
JAK2 CD14 PMAIP1
JAK3 CD69 AKT1
TYK2 PEA15 PSMB6
STAT1 DNAJC3 PSMA5
STAT2 CASP2 TP53BP2
STAT3 CTH RPS27A
STAT4 PLCB2 CDKN2A
STAT5A BMP2 GSN
STAT5B HMGB2 GAS2
STAT6 PLPPR4 APIP
IRF9 H1-0 UBC
EIF2AK2 TGFBR3 BCL2L11
TLR4 EBP LY96
TICAM2 TXNIP PSMA8
TICAM1 ANKH APPL1
TLR3 RHOT2 PSMD4
ZBP1 CYLD PSMB4
USP21 GSTM1 DFFA
SQSTM1 GSR LMNA
HSP90AA1 BGN PSMC2
HSP90AB1 BCL2L1 OMA1
TNFAIP3 GNA15 PSMD6
PARP2 MGMT PRKCD
PARP3 PPT1 HMGB2
PARP4 F2 CASP3
BID IL6 YWHAZ
BAX SC5D CASP7
AIFM1 IFITM3 PSMC3
H2AX RNASEL YWHAB
H2AC20 EMP1 DAPK3
H2AC12 CAV1 CTNNB1
H2AC1 DNM1L FADD
H2AW ANXA1 H1-4
H2AB3 TOP2A FNTA
H2AC8 ISG20 STAT3
H2AC4 SLC20A1 PTK2
MACROH2A2 MADD DFFB
MACROH2A1 PPP2R5B AVEN
H2AC19 BCAP31 YWHAG
H2AJ ERBB3 UBB
H2AB1 NEDD9 CD14
H2AC17 SAT1 BCL2L1
H2AC18 PDCD4 BCL2
H2AC11 BCL2L2 CYCS
H2AC21 FEZ1 PSMD1
H2AZ2 ERBB2 PSMD2
H2AC7 DNAJA1 SFN
H2AZ1 DAP3 PLEC
H2AC15 DPYD MAGED1
H2AC6 NEFH PAK2
H2AC13 PAK1 SATB1
H2AC14 FDXR DIABLO
H2AC16 GPX4 H1-5
H2AB2 ETF1 PSMD13
PPIA CCNA1 BCAP31
BCL2 GUCY2D MAPT
AVPR1A DCC
H1-2
H1-0
HMGB1
DAPK1
PSMD12
SPTAN1
OCLN
TFDP1
OPA1
PSMB8
PSMB10
PPP3R1
UBA52
PSMB11
PSMB9
TICAM2
DYNLL2
PSMB3
